# Supplementary material for: CRABP2 affects chemotherapy resistance of ovarian cancer by regulating the expression of HIF1α
Source: Cell Death Dis. 2024 Jan 9;15(1):21. doi: 10.1038/s41419-023-06398-4 (PMC10776574; doi:10.1038/s41419-023-06398-4)
Supplement: Supplementary file 8 — Supplementary excel1 [file 41419_2023_6398_MOESM8_ESM.xlsx]

## Sheet: Supplementary excel 1
Supplementary excel1: The protein profile bound to HIF1a mRNA
#please cite:
#Zhou KR, Liu S, Li B, Liu SR, Zheng WJ, Cai L, et al. An encyclopedia of RNA interactomes in ENCORI.
#Li JH, et al.starBase v2.0: decoding miRNA-ceRNA, miRNA-ncRNA and protein-RNA interaction networks from large-scale CLIP-Seq data , Nucleic Acids Res. 2014 Jan;42:D92-7.
RBP	geneID	geneName	geneType	clusterNum	clipExpNum	clipIDnum	HepG2(shRNA)	K562(shRNA)	HepG2(CRIPSR)	K562(CRIPSR)	pancancerNum
ACIN1	ENSG00000100644	HIF1A	protein_coding	4	1	4	NA	NA	NA	NA	18
ALYREF	ENSG00000100644	HIF1A	protein_coding	11	8	32	NA	NA	NA	NA	20
APOBEC3G	ENSG00000100644	HIF1A	protein_coding	1	1	1	NA	NA	NA	NA	16
AQR	ENSG00000100644	HIF1A	protein_coding	1	2	2	0.248	0.381	NA	NA	29
BCL11B	ENSG00000100644	HIF1A	protein_coding	1	1	1	NA	NA	NA	NA	21
BCLAF1	ENSG00000100644	HIF1A	protein_coding	8	1	8	NA	NA	NA	NA	29
CAPRIN1	ENSG00000100644	HIF1A	protein_coding	3	1	3	NA	NA	NA	NA	29
CDK1	ENSG00000100644	HIF1A	protein_coding	1	2	5	NA	NA	NA	NA	22
CENPC	ENSG00000100644	HIF1A	protein_coding	5	2	7	NA	NA	NA	NA	26
CHTOP	ENSG00000100644	HIF1A	protein_coding	2	2	8	NA	NA	NA	NA	16
CPSF1	ENSG00000100644	HIF1A	protein_coding	5	3	6	NA	NA	NA	NA	23
CPSF3	ENSG00000100644	HIF1A	protein_coding	3	2	3	NA	NA	NA	NA	18
CPSF4	ENSG00000100644	HIF1A	protein_coding	2	2	2	NA	NA	NA	NA	24
CPSF6	ENSG00000100644	HIF1A	protein_coding	15	2	22	-0.713	-0.748	NA	NA	28
CPSF7	ENSG00000100644	HIF1A	protein_coding	15	1	17	0.474	NA	NA	NA	21
CSTF2	ENSG00000100644	HIF1A	protein_coding	11	4	19	NA	NA	NA	NA	24
CSTF2T	ENSG00000100644	HIF1A	protein_coding	34	6	43	0.26	NA	NA	NA	27
CTCF	ENSG00000100644	HIF1A	protein_coding	8	3	24	NA	NA	-0.229	NA	27
DAP3	ENSG00000100644	HIF1A	protein_coding	1	1	1	NA	NA	NA	NA	17
DDX3X	ENSG00000100644	HIF1A	protein_coding	12	10	41	NA	NA	NA	NA	30
DDX54	ENSG00000100644	HIF1A	protein_coding	8	5	44	NA	NA	NA	NA	20
DDX6	ENSG00000100644	HIF1A	protein_coding	6	2	10	1.833	NA	NA	-0.239	29
DHX36	ENSG00000100644	HIF1A	protein_coding	6	3	13	NA	NA	NA	NA	31
DHX9	ENSG00000100644	HIF1A	protein_coding	2	4	5	NA	NA	NA	NA	30
EIF3A	ENSG00000100644	HIF1A	protein_coding	5	2	5	NA	0.595	NA	NA	29
EIF3D	ENSG00000100644	HIF1A	protein_coding	1	1	2	0.449	NA	NA	NA	16
EIF4A3	ENSG00000100644	HIF1A	protein_coding	23	3	26	-0.613	NA	NA	-0.458	22
ELAVL1	ENSG00000100644	HIF1A	protein_coding	64	27	293	NA	NA	NA	NA	19
ELAVL3	ENSG00000100644	HIF1A	protein_coding	3	21	42	NA	NA	NA	NA	14
EWSR1	ENSG00000100644	HIF1A	protein_coding	18	5	24	NA	NA	NA	NA	13
EXOSC10	ENSG00000100644	HIF1A	protein_coding	2	1	2	NA	NA	NA	NA	19
FIP1L1	ENSG00000100644	HIF1A	protein_coding	16	7	19	0.997	NA	NA	NA	29
FMR1	ENSG00000100644	HIF1A	protein_coding	6	3	9	NA	-0.27	NA	NA	28
FTO	ENSG00000100644	HIF1A	protein_coding	1	1	1	NA	-0.48	NA	NA	28
FUBP1	ENSG00000100644	HIF1A	protein_coding	2	1	2	-0.155	-0.431	NA	NA	29
FUBP3	ENSG00000100644	HIF1A	protein_coding	1	1	2	NA	NA	NA	NA	27
FUS	ENSG00000100644	HIF1A	protein_coding	13	8	24	0.474	0.455	NA	NA	16
FXR1	ENSG00000100644	HIF1A	protein_coding	5	2	5	0.435	0.252	NA	NA	27
FXR2	ENSG00000100644	HIF1A	protein_coding	4	2	5	NA	NA	1.456	NA	15
G3BP1	ENSG00000100644	HIF1A	protein_coding	11	9	50	NA	NA	NA	NA	30
G3BP2	ENSG00000100644	HIF1A	protein_coding	1	1	1	-0.333	0.751	NA	NA	30
HDLBP	ENSG00000100644	HIF1A	protein_coding	6	2	14	NA	NA	NA	NA	21
HNRNPA1	ENSG00000100644	HIF1A	protein_coding	3	3	3	-0.705	-0.209	NA	NA	21
HNRNPA2B1	ENSG00000100644	HIF1A	protein_coding	55	4	135	0.323	0.433	NA	NA	24
HNRNPC	ENSG00000100644	HIF1A	protein_coding	40	18	149	-0.709	NA	NA	NA	25
HNRNPD	ENSG00000100644	HIF1A	protein_coding	1	1	1	NA	NA	NA	NA	17
HNRNPK	ENSG00000100644	HIF1A	protein_coding	5	4	9	0.186	NA	NA	NA	28
HNRNPL	ENSG00000100644	HIF1A	protein_coding	11	8	22	NA	-0.215	NA	NA	20
HNRNPM	ENSG00000100644	HIF1A	protein_coding	8	4	17	0.251	NA	NA	NA	17
HNRNPU	ENSG00000100644	HIF1A	protein_coding	5	3	6	-0.574	NA	NA	NA	28
HNRNPUL1	ENSG00000100644	HIF1A	protein_coding	1	2	2	NA	NA	NA	NA	22
IGF2BP1	ENSG00000100644	HIF1A	protein_coding	8	7	23	NA	NA	-0.609	-0.351	7
IGF2BP2	ENSG00000100644	HIF1A	protein_coding	43	6	200	NA	0.213	NA	NA	17
IGF2BP3	ENSG00000100644	HIF1A	protein_coding	11	10	45	NA	NA	NA	NA	26
ILF3	ENSG00000100644	HIF1A	protein_coding	2	2	4	NA	NA	NA	NA	17
KHDRBS1	ENSG00000100644	HIF1A	protein_coding	3	2	4	NA	0.316	NA	NA	22
KHDRBS2	ENSG00000100644	HIF1A	protein_coding	3	3	7	NA	NA	NA	NA	15
KHSRP	ENSG00000100644	HIF1A	protein_coding	4	1	4	-0.482	NA	NA	NA	20
LARP1	ENSG00000100644	HIF1A	protein_coding	2	2	3	NA	NA	NA	NA	27
LARP4B	ENSG00000100644	HIF1A	protein_coding	2	1	5	NA	NA	NA	NA	25
LIN28A	ENSG00000100644	HIF1A	protein_coding	2	2	2	NA	NA	NA	NA	7
LIN28B	ENSG00000100644	HIF1A	protein_coding	6	8	14	NA	NA	NA	NA	8
MATR3	ENSG00000100644	HIF1A	protein_coding	2	1	2	NA	NA	NA	NA	30
MBNL1	ENSG00000100644	HIF1A	protein_coding	5	1	5	NA	NA	NA	NA	29
MBNL2	ENSG00000100644	HIF1A	protein_coding	3	5	5	NA	NA	NA	NA	26
METTL1	ENSG00000100644	HIF1A	protein_coding	3	2	5	NA	NA	NA	NA	19
METTL3	ENSG00000100644	HIF1A	protein_coding	2	2	2	NA	NA	NA	NA	24
MOV10	ENSG00000100644	HIF1A	protein_coding	1	3	12	NA	NA	NA	NA	15
MSI1	ENSG00000100644	HIF1A	protein_coding	12	3	19	NA	NA	NA	NA	14
MSI2	ENSG00000100644	HIF1A	protein_coding	1	1	1	NA	0.279	NA	NA	24
MTA1	ENSG00000100644	HIF1A	protein_coding	7	1	7	NA	NA	NA	NA	19
MTDH	ENSG00000100644	HIF1A	protein_coding	14	1	64	NA	NA	NA	NA	31
NAT10	ENSG00000100644	HIF1A	protein_coding	1	1	1	NA	NA	NA	NA	20
NONO	ENSG00000100644	HIF1A	protein_coding	1	1	1	0.227	NA	NA	NA	25
NOP58	ENSG00000100644	HIF1A	protein_coding	2	2	3	NA	NA	NA	NA	16
NUDT16L1	ENSG00000100644	HIF1A	protein_coding	5	2	5	NA	NA	NA	NA	28
NUDT21	ENSG00000100644	HIF1A	protein_coding	5	3	6	NA	NA	NA	NA	29
NXF1	ENSG00000100644	HIF1A	protein_coding	4	5	9	NA	NA	NA	NA	18
OAS1	ENSG00000100644	HIF1A	protein_coding	3	2	3	NA	NA	NA	NA	11
PCBP2	ENSG00000100644	HIF1A	protein_coding	9	6	19	0.252	NA	NA	NA	19
POLR2A	ENSG00000100644	HIF1A	protein_coding	4	1	4	NA	NA	NA	NA	25
PRPF8	ENSG00000100644	HIF1A	protein_coding	14	3	25	-0.119	0.464	NA	NA	23
PTBP1	ENSG00000100644	HIF1A	protein_coding	22	10	53	0.59	0.366	NA	NA	16
PUM1	ENSG00000100644	HIF1A	protein_coding	1	1	1	0.251	0.486	NA	NA	28
PUM2	ENSG00000100644	HIF1A	protein_coding	1	1	1	0.214	NA	NA	NA	27
PUS10	ENSG00000100644	HIF1A	protein_coding	2	2	2	NA	NA	NA	NA	25
QKI	ENSG00000100644	HIF1A	protein_coding	5	5	8	0.116	NA	NA	NA	30
RBFOX1	ENSG00000100644	HIF1A	protein_coding	2	2	4	NA	NA	NA	NA	5
RBFOX2	ENSG00000100644	HIF1A	protein_coding	10	9	17	NA	NA	NA	NA	26
RBM10	ENSG00000100644	HIF1A	protein_coding	12	2	20	NA	NA	NA	NA	28
RBM15	ENSG00000100644	HIF1A	protein_coding	12	2	14	0.569	0.529	NA	NA	23
RBM15B	ENSG00000100644	HIF1A	protein_coding	12	2	17	NA	NA	NA	NA	19
RBM20	ENSG00000100644	HIF1A	protein_coding	5	2	6	NA	NA	NA	NA	14
RBM22	ENSG00000100644	HIF1A	protein_coding	1	1	1	0.484	NA	NA	NA	21
RBM39	ENSG00000100644	HIF1A	protein_coding	1	1	1	NA	0.523	NA	NA	22
RBM4	ENSG00000100644	HIF1A	protein_coding	4	2	6	NA	NA	NA	NA	23
RBM47	ENSG00000100644	HIF1A	protein_coding	8	2	13	0.318	NA	NA	NA	22
RBM7	ENSG00000100644	HIF1A	protein_coding	4	3	5	NA	NA	NA	NA	30
RBMX	ENSG00000100644	HIF1A	protein_coding	27	8	54	NA	NA	NA	NA	25
RBPMS	ENSG00000100644	HIF1A	protein_coding	3	2	4	NA	NA	NA	NA	14
RC3H1	ENSG00000100644	HIF1A	protein_coding	5	3	5	NA	NA	NA	NA	25
RNPS1	ENSG00000100644	HIF1A	protein_coding	13	8	34	NA	NA	NA	NA	19
SCAF4	ENSG00000100644	HIF1A	protein_coding	11	5	25	NA	NA	NA	NA	23
SCAF8	ENSG00000100644	HIF1A	protein_coding	8	4	14	NA	NA	NA	NA	30
SF3A3	ENSG00000100644	HIF1A	protein_coding	1	2	2	0.883	NA	NA	NA	22
SF3B1	ENSG00000100644	HIF1A	protein_coding	2	1	2	-0.787	-0.149	NA	NA	29
SF3B4	ENSG00000100644	HIF1A	protein_coding	2	1	2	0.405	NA	NA	NA	13
SLBP	ENSG00000100644	HIF1A	protein_coding	2	1	2	-0.315	NA	NA	NA	21
SMNDC1	ENSG00000100644	HIF1A	protein_coding	1	1	1	0.461	NA	NA	NA	29
SND1	ENSG00000100644	HIF1A	protein_coding	1	1	1	NA	NA	NA	NA	17
SOX2	ENSG00000100644	HIF1A	protein_coding	9	2	18	NA	NA	NA	NA	8
SRSF1	ENSG00000100644	HIF1A	protein_coding	2	2	2	0.762	0.542	NA	NA	21
SRSF3	ENSG00000100644	HIF1A	protein_coding	10	1	21	-0.694	NA	NA	-0.563	19
SRSF7	ENSG00000100644	HIF1A	protein_coding	18	4	27	NA	NA	-0.582	-0.303	19
SRSF9	ENSG00000100644	HIF1A	protein_coding	1	3	3	1.1	NA	NA	0.282	26
TAF15	ENSG00000100644	HIF1A	protein_coding	3	2	4	NA	NA	NA	NA	14
TARDBP	ENSG00000100644	HIF1A	protein_coding	26	45	205	-0.597	NA	NA	NA	19
TENT4B	ENSG00000100644	HIF1A	protein_coding	1	1	1	NA	NA	NA	NA	29
TFIP11	ENSG00000100644	HIF1A	protein_coding	6	2	8	0.399	NA	NA	NA	24
TIA1	ENSG00000100644	HIF1A	protein_coding	5	8	16	0.308	NA	NA	NA	20
TIAL1	ENSG00000100644	HIF1A	protein_coding	4	6	12	-0.52	NA	NA	NA	19
TRA2A	ENSG00000100644	HIF1A	protein_coding	2	2	2	NA	NA	NA	NA	22
TRA2B	ENSG00000100644	HIF1A	protein_coding	14	3	25	NA	NA	NA	NA	24
TRMT10A	ENSG00000100644	HIF1A	protein_coding	1	1	1	NA	NA	NA	NA	23
U2AF1	ENSG00000100644	HIF1A	protein_coding	19	7	36	-0.419	NA	NA	NA	15
U2AF2	ENSG00000100644	HIF1A	protein_coding	28	13	145	NA	0.253	NA	NA	23
UPF1	ENSG00000100644	HIF1A	protein_coding	12	5	27	NA	NA	NA	NA	18
WDR33	ENSG00000100644	HIF1A	protein_coding	9	1	11	NA	NA	NA	NA	18
WDR4	ENSG00000100644	HIF1A	protein_coding	8	4	31	NA	NA	NA	NA	13
YBX1	ENSG00000100644	HIF1A	protein_coding	7	6	17	NA	NA	0.281	NA	19
YTHDC1	ENSG00000100644	HIF1A	protein_coding	9	8	21	NA	NA	NA	NA	26
YTHDF1	ENSG00000100644	HIF1A	protein_coding	9	6	28	NA	NA	NA	NA	18
YTHDF2	ENSG00000100644	HIF1A	protein_coding	9	8	16	NA	NA	NA	NA	24
YTHDF3	ENSG00000100644	HIF1A	protein_coding	2	3	4	NA	NA	NA	NA	29
ZC3H7B	ENSG00000100644	HIF1A	protein_coding	5	1	5	NA	NA	NA	NA	22
ZCCHC14	ENSG00000100644	HIF1A	protein_coding	4	2	6	NA	NA	NA	NA	23
ZNF800	ENSG00000100644	HIF1A	protein_coding	1	1	1	NA	NA	NA	0.269	31
